# Supplementary material for: Advanced Age May Not Be an Absolute Contraindication for Radical Nephroureterectomy in Patients with Upper Tract Urothelial Carcinoma: A Single-Center Case Series and a Systematic Review with Meta-Analyses
Source: J Clin Med. 2023 Nov 24;12(23):7273. doi: 10.3390/jcm12237273 (PMC10707095; doi:10.3390/jcm12237273)
Supplement: Supplementary file 1 [file jcm-12-07273-s001.zip]

Archive with 1 entries (1 files):
- jcm-2653091-supplementary.pdf
